# Supplementary material for: Comparative analysis of intestinal morphology and intestinal microbiota composition of bullfrogs (Aquarana catesbeiana) at different growth stages
Source: Front Microbiol. 2026 Jan 5;16:1715163. doi: 10.3389/fmicb.2025.1715163 (PMC12812541; doi:10.3389/fmicb.2025.1715163)
Supplement: Supplementary file 1 [file Data_Sheet_1.xlsx]

## Sheet: Sheet1
OTU	F_f_mean	G_f_mean	F_m_mean	F_h_mean	G_m_mean	D_h_mean	E_f_mean	D_m_mean	E_h_mean	D_f_mean	E_m_mean	G_h_mean
Prevotellaceae_Prevotella	1.16667	90.3333	1.16667	0.333333	0.166667	176.833	2850.83	407.833	2598.5	369.667	5032.67	29
Dialister	0	5.16667	0	0	0	34	204.5	39.5	158.667	17.5	306.333	0.166667
Selenomonas	0	0	0	0	0	0	77.5	0.5	73.6667	2.16667	170.333	0
Bifidobacterium	4.5	1.66667	2	0	1.5	420.333	113.167	968.167	66.1667	353.333	122.833	0.166667
Aeriscardovia	0	0	0	0	0	0.5	79.6667	1.83333	83.3333	1	135.167	0
Acetobacter	0.166667	0.333333	0	0	0.166667	18.1667	77	34	109.167	16.1667	193.167	0
Bulleidia	1	0	0.833333	0.166667	2.16667	58.1667	0	97.1667	0	43.6667	0	0.166667
Megasphaera	0	6.33333	0.166667	0	0	195.167	297.333	294.667	325.833	110.5	673.833	0
Lactobacillus	39.5	52.5	11.6667	3	21.5	152.833	728	609.333	997.167	541.167	1465.33	4.16667
Vogesella	0	0	0.166667	0	0	0.166667	88.3333	4.16667	9.5	0.5	71.6667	0
Mitsuokella	0.5	0	0.333333	0	1.16667	4.16667	33.5	11.8333	12	13.8333	39.5	0
Rahnella	0	0	0	0	0	0	22.8333	0	5	0	5.66667	0
Rheinheimera	0	0	0	0	0	0	19.8333	1.66667	2.66667	0	13.3333	0
Pseudoalteromonas	8	5.33333	13.3333	2	24.3333	125.667	475	244.833	102.667	192.833	149.167	3.16667
Aeromonas	2.5	0	0.333333	8	1.16667	4.66667	35.1667	11.1667	2.33333	10.1667	8.5	4.33333
Weissella	2780.17	5479.17	3909.5	1506.17	4661.67	279.5	2.66667	578.833	1.16667	721.167	1.33333	589.833
Chelonobacter	0.833333	0	3	0.166667	1	13.1667	48.6667	27.3333	9.5	28.1667	19.6667	0.333333
Dechloromonas	0	0	0	0	0	1	31.8333	1.5	2.66667	3.66667	7.83333	0
Enterobacter	5.66667	1.66667	4.16667	8.5	4.66667	7.66667	26	10.8333	2.5	11.1667	4.33333	2.16667
Olsenella	0.833333	2.5	1.33333	0.166667	1	0	0	0	0	0	0	0.166667
Vibrionaceae_Vibrio	11.8333	8.16667	20.5	3.16667	24.8333	170	638.667	322.333	118.167	239.833	224.167	2.83333
Bdellovibrio	0	0	0.666667	0	0	2.16667	0	4.5	0	1.66667	0	0
Butyricicoccus	0	2.33333	0	0	0	27	0.166667	54	0	85.1667	0	0
Escherichia	31.6667	11.3333	26.1667	126.833	60.6667	0	0	0	1.16667	0	0	153.333
Pseudoramibacter_Eubacterium	0.5	0.333333	0.833333	0.666667	0	10.5	0.5	5.33333	0	9	1.83333	0.333333
Microbacterium	1.5	0.833333	2.16667	0	2.16667	8.16667	27.5	15	11.1667	16	25.6667	0.166667
Cloacibacterium	0.666667	0.333333	6.16667	0	0.333333	3.33333	44.6667	14.5	16.3333	7	27.8333	0
Corynebacterium	2.5	17.6667	2.16667	0.833333	3.16667	339.667	76.6667	916.333	36.1667	748.667	29.5	0.333333
Enterococcaceae_Enterococcus	57.3333	42.1667	127.167	58.5	241	16	5.33333	51.3333	16.3333	20.6667	4.66667	136.167
Arcobacter	0.333333	0	0	0	0	2.33333	212.167	3.16667	39	9.83333	149.833	0
Coprobacillus	0.666667	0.666667	5.16667	1.33333	1	31.3333	0	6.5	0	30.5	0.166667	8.33333
Marinomonas	0.333333	0.5	1	0.166667	1	12.6667	22.8333	13.6667	2.66667	7.83333	11.3333	0.166667
Planktothrix	1.83333	1.66667	27	3	7.5	0	2	0	2.5	0	1.83333	0.666667
Lactococcus	1615.33	1396	2520.5	1817.67	3453.33	754.833	27.1667	460.167	50.1667	884.167	9.83333	1487.83
Dorea	2.16667	29.1667	14.3333	6	13.3333	212.167	0.666667	274	0.5	332.667	2.66667	47.1667
Citrobacter	35.3333	4.16667	20.5	80.3333	13.8333	17.6667	11.5	10.5	35.5	12.3333	0.166667	29.1667
Chryseobacterium	0.166667	0.166667	0	0	0	0.833333	8.5	2	0	1.66667	1.5	0
Klebsiella	5	1.16667	12.1667	11.8333	3.16667	0.5	0.5	1	0.5	1	0	8.83333
C39	0.333333	0.333333	0	0.666667	2.16667	0.166667	179.833	0.666667	142.167	2.33333	22.6667	1
Streptococcus	10.1667	4.83333	69.8333	7.16667	7.66667	25	87.6667	37.3333	14.6667	29	31.6667	1.66667
unclassified	636.5	1430	925.833	2621	1293.5	2740.5	2660.83	2847	470.333	2250.33	730	2729
Hydrogenophaga	4	0.5	30.1667	0	1.16667	11.5	39.8333	19.5	15.8333	29.1667	36.8333	0
Cetobacterium	1078.67	262.333	678.5	3134.17	115.667	973.167	146.833	199	1886.17	809.167	44.5	3429.5
Bilophila	0	1.33333	0.5	0.166667	0	71.3333	0	11.5	0	45.5	0	2.33333
Novosphingobium	0.666667	0.166667	0	0	0	0.5	6.66667	4.16667	1.33333	0.833333	1	0.166667
Delftia	2.66667	3.5	3.5	0.666667	8.5	0	3	0.833333	30	0.333333	0.666667	2
Clostridium	10.8333	27.1667	80.3333	189.167	16.3333	652.167	34	446.333	6.66667	999.167	27.1667	394.167
Paludibacter	0	0	0	0	0	0	6.66667	0.666667	4.5	0	6.16667	0.333333
Anaerotruncus	0	2.83333	0	0	0	8.16667	0	3.16667	0	12.5	0	0.166667
Peptostreptococcaceae_Clostridium	0	1	6.83333	6.33333	0.5	16.3333	0.833333	12.5	0	17.3333	0.166667	5.16667
Anaerovorax	0	0	0.333333	0.166667	0	4.16667	0	4.66667	0	3.83333	0.333333	0
Pediococcus	3	0.5	0.833333	0.5	0.5	0.5	1.83333	0	3.33333	0.833333	6.5	0.333333
Ralstonia	7.83333	1.16667	4.16667	1.66667	15.1667	0	0.166667	2.16667	38.5	0.333333	0.333333	1.83333
Clavibacter	0	0	0	0	0	3.33333	2.16667	8.16667	3.33333	1.83333	6.66667	0
Serratia	0	0	0	0	0.166667	0	4.16667	1.5	0	1.5	3.16667	0
Staphylococcus	1	2	1.66667	0.5	1.16667	5.5	24.5	11.8333	8.66667	6.5	5.83333	0.166667
Robinsoniella	0.5	0.333333	1.66667	0.166667	0.166667	31.8333	0	55	0	62.5	0	1.33333
Bacillus	1	1.5	1.5	0.166667	0.333333	6.66667	7.5	12.5	3	3	8	0
Stenotrophomonas	2.16667	1.66667	3.66667	0	3.83333	0.833333	1.66667	1.83333	19.5	1.16667	0.666667	2
Ruminococcaceae_Ruminococcus	0	113.333	0.166667	1.83333	0.5	62.3333	0.333333	132.5	1.83333	77.6667	0.166667	3.33333
Caldilinea	0.5	0.833333	4.33333	0.166667	2.33333	0	0.166667	0	0.666667	0	0.333333	0.333333
Fusibacter	0	0.333333	0.166667	0	0.333333	1.66667	2.83333	3.5	0	6.66667	0.333333	2.83333
Akkermansia	0	1.16667	1.66667	1.16667	1	5	0	8	0	8	3.16667	1.66667
Brevibacterium	0.5	0.166667	0.666667	0	0	0	4.83333	0.166667	0.333333	3.16667	1.83333	0
Arthrobacter	0.166667	0.5	0	0	0	0.333333	21.6667	0.166667	0.5	0.166667	7.83333	0.166667
Turicibacter	0	1.66667	1.5	19.3333	4.66667	0	0	1	0	0	0	16.3333
Epulopiscium	0.666667	1	11.1667	14.6667	2.16667	0	5.83333	0.333333	0	0.5	1.33333	16
Lachnospiraceae_Clostridium	0	0.333333	0	0	0.166667	871.833	0	261.5	0	96.5	0.833333	1.16667
Synechococcus	0.5	24.5	0.666667	0	0.333333	2	15.6667	4.5	57.3333	2.83333	7.16667	0
Mycobacterium	5.66667	7.33333	7.66667	0.333333	5.16667	0.5	2.66667	1.83333	1.83333	0	0.166667	1
Candidatus_Xiphinematobacter	0.666667	0.5	5.66667	0.833333	3.33333	0.5	5.16667	3.5	4.66667	1	2.5	0.666667
Flavobacterium	0	0	0.666667	0	0	1	2.5	2.16667	0.833333	2.83333	0.833333	0
Propionibacterium	0.166667	0.666667	1.16667	0.333333	0.666667	1.16667	7.66667	1	0.166667	2.16667	2.83333	0
Uruburuella	0.166667	0	0.166667	0	0	1.5	2.83333	2.33333	1	2.83333	1.33333	0.333333
Rhodobacter	6.66667	1	3.16667	0.5	4.33333	73.5	9	12.1667	10.1667	17.8333	6.16667	2.5
Mycoplasma	0.166667	3	1.83333	3.83333	0	0.833333	1.16667	1.83333	0.333333	4.66667	1.33333	1
Erwinia	0.333333	0	0	0	0.833333	0.333333	76.1667	1.33333	1.16667	3	5	0
Desulfovibrio	0	0.166667	0	0	0	10.5	5.33333	9.66667	3.16667	8.16667	0.333333	0
Ruminococcus	1.33333	12.8333	5.5	0	2.66667	0.166667	1	0	0	1.83333	0	2.83333
Methylocaldum	0.5	0	1.33333	0	1.33333	3.16667	1.16667	6.5	4.16667	2.83333	0.166667	1.16667
Anaerorhabdus	1	1.5	11.1667	18.3333	1.66667	13.6667	0.5	22.3333	0.5	24.6667	0	8.5
Paracoccus	0	0.5	0.333333	0	0.333333	3.16667	12.5	0	22.3333	0.5	3.33333	0
Erysipelotrichaceae_Clostridium	1.5	10.6667	24.3333	3.5	5.33333	6.33333	0.166667	13.1667	0	7	0	10.5
Blautia	0	17.1667	1	0.333333	2.16667	0	0	1.83333	0	5.33333	2	10.5
Oscillospira	0	50.5	0.666667	1.16667	0.5	25.3333	1	15.6667	0	32.1667	0.166667	7
Phascolarctobacterium	0.333333	0	4.5	3.33333	0.166667	616.167	4.5	42.3333	1564.83	28.6667	38.6667	138
Agrobacterium	30.6667	0.333333	27	2.16667	2.33333	267.167	19.6667	7.33333	1	30.6667	0.666667	0.5
Pseudomonas	101.833	1.83333	0.333333	0	0.5	7.83333	32.3333	2.5	5.5	2	11.6667	1.16667
Vibrio	78	44.5	7.66667	84.3333	48.8333	0.333333	0	0.333333	0	1	0	1.83333
Acinetobacter	450.667	0.333333	1.83333	0	0.5	1	26.8333	20.6667	9.83333	3.33333	12.5	0.333333
Sutterella	0	60.8333	0	0	0	4.16667	17.5	2.83333	8.33333	0.333333	18	0.166667
Fusobacterium	0.333333	0	0	0.166667	0	9.33333	7.16667	4.66667	3.83333	11.3333	1.16667	0
Propionicimonas	156.5	10.1667	221.667	0.666667	11.1667	9.5	11.3333	38.1667	1.16667	153.5	1.16667	1
Plesiomonas	146.167	9.16667	10.3333	127.833	17.6667	229.167	7.5	5.33333	863.667	56.1667	0	195.833
Shewanella	303.5	1.33333	13.8333	33	2.83333	35.1667	127.833	71.8333	15.5	38.1667	47.1667	1.66667
Parabacteroides	2.83333	123.5	11.3333	40.3333	0.333333	6.5	0.166667	1.16667	0	4.66667	0.333333	40.3333
Comamonas	10.5	0.166667	1	1.16667	0	2	12	4.33333	3.33333	32.6667	4	0
Coprococcus	0	11.8333	1	0	0	1.16667	0	1.5	0.333333	2.83333	0.666667	1.5
Leucobacter	1255.83	29.3333	1173.83	0.5	60.3333	107.833	12.8333	168.5	16.8333	82.5	3.5	4.83333
Edwardsiella	138.667	5.83333	10.5	77.5	17.8333	20.5	33.6667	3.16667	26.1667	79	2.5	46.5
Bacteroides	11.6667	393.333	43	181.167	1.16667	79.5	1.33333	50.6667	4.83333	135.667	2.83333	610.833
